# Supplementary material for: Breast Cancer Stem Cells and Immunogenicity Profile in High-Risk Early Triple-Negative Breast Cancer: A Pilot Study
Source: Int J Mol Sci. 2025 Apr 22;26(9):3960. doi: 10.3390/ijms26093960 (PMC12071224; doi:10.3390/ijms26093960)
Supplement: Supplementary file 1 [file ijms-26-03960-s001.zip]

Archive with 1 entries (1 files):
- ijms-3548479-supplementary.pdf
